# Supplementary material for: Bacterial translational regulations: high diversity between all mRNAs and major role in gene expression
Source: BMC Genomics. 2012 Oct 4;13:528. doi: 10.1186/1471-2164-13-528 (PMC3543184; doi:10.1186/1471-2164-13-528)
Supplement: Additional file 1 — Figure S3. Ribosome density and ribosome occupancy values of L. lactis cells grown in exponential phase. [file 1471-2164-13-528-S1.xls]

## Sheet: Translatome data
Table S1: Ribosome density and ribosome occupancy values in Lactococcus lactis cells grown in exponential phase.
Gene	Ribosome density (ribosome/100nt)	Ribosome occupancy (%)
accB	2.99145	75.9497
accC	1.02339	77.3216
accD	1.61476	76.7167
acmB	0.980392	71.6787
acmC	2.22222	69.6366
acpA	0.45045	56.3493
adhE	0.516224	79.9913
ahpF	0.915033	73.0868
ahrC	3.13199	68.9779
alaS	0.534555	71.0586
aldB	1.96906	74.2723
aldR	3.67454	73.0556
als	0.840841	72.7242
amtB	1.12721	63.4031
amyL	0.948509	71.694
apbE	1.28913	68.0904
apt	2.50896	74.8854
arcC2	0.10582	58.1659
arcD1	0.0678887	57.3397
arcD2	0.937082	65.9412
arcT	0.0884173	56.3054
argB	1.64319	54.4211
argE	1.25112	62.0281
argG	1.16959	66.7145
argH	1.01449	65.2742
argS	0.825959	69.5915
aroA	1.08275	69.7596
aroC	1.19966	72.8703
aroD	2.0558	68.8963
aroE	1.62602	68.1572
aroH	1.36852	73.3388
asd	1.29991	73.1194
asnB	0.878845	72.956
asnH	0.745474	71.7291
asnS	1.04167	74.8158
aspB	1.18443	71.2272
aspC	1.15226	72.6996
aspS	0.789622	73.7043
atpB	2.14067	73.7189
atpD	0.992908	74.6863
atpE	3.28638	71.8932
atpF	2.76134	74.3593
atpG	1.6092	78.2231
atpH	2.65152	77.0119
bacA	1.63743	65.8857
bar	0.177305	61.3296
bcaT	1.36852	75.9567
bglS	0.974252	59.2243
birA1	1.44033	68.1826
birA2	1.85923	63.2902
blt	1.20275	65.246
bmpA	1.32953	74.7835
busAA	1.14099	64.4605
busAB	0.813008	65.148
cadA	0.785634	75.2193
carA	1.30354	84.0416
carB	0.438185	76.4768
cbr	1.78117	62.7172
ccpA	0.1001	64.8323
cdd	3.56234	67.4851
cdsA	1.74129	73.9874
chiA	0.946586	64.5597
citB	0.549666	60.6225
citC	1.34486	76.6149
citD	4.811	79.9274
citE	1.53005	79.9547
citF	0.909682	76.9544
citR	1.50538	73.0981
clpB	0.537634	72.4502
clpC	0.571195	73.5854
clpE	0.623053	74.8548
clpP	0.166667	61.7196
clpX	1.13269	70.0598
clsA	0.968188	71.3527
clsB	0.956284	70.0986
coaA	1.52009	66.9056
cobQ	1.78117	69.3678
codY	0.126743	66.2881
comFA	0.0755858	59.131
comFC	0.15361	56.0588
comGA	0.106496	51.936
comGC	0.260417	57.013
comGD	0.231481	60.1198
copB	0.670498	63.8744
cpo	1.74129	64.39
cpsM	2.3569	64.1511
cshA	1.11111	68.3316
cspE	0.505051	59.0002
ctrA	0.992908	71.327
ctsR	3.07018	69.3009
cydA	0.948509	66.0921
cydD	0.813008	60.2449
cysD	0.078064	56.101
cysE	2.33333	67.9792
cysK	0.108578	61.9709
dacA	0.0764526	59.9764
dacB	1.87416	66.3716
dal	1.26812	60.3716
dapB	1.78799	72.188
ddl	1.33333	66.3681
deoB	1.13269	73.598
deoC	2.11161	72.8323
deoD	1.98582	77.3199
dexB	0.904393	66.4131
dfpB	2.01149	67.4169
dfrA	2.76134	65.4544
dgkA	3.07018	70.0715
dhaM	0.172712	57.821
dinF	1.044	63.8386
dltC	5.83333	79.5491
dnaC	1.02339	71.115
dnaD	2.09268	66.782
dnaE	0.439837	67.9346
dnaH	0.843882	66.4507
dnaJ	1.22807	65.6208
dnaK	0.767544	81.2424
dnaN	1.22485	71.5931
dnaQ	1.67866	69.2708
dpsA	0.223714	66.9819
dxsB	0.803213	68.6488
ecsB	1.37255	68.4586
efp	2.50896	74.2176
enoA	0.0768049	69.3451
enoB	1.10323	60.8939
eraL	0.109649	65.8014
exoA	1.39303	72.9202
ezrA	0.808781	69.1691
fabF	1.13821	76.7029
fabG1	1.91257	80.1847
fabZ1	0.219298	64.671
fabZ2	3.21839	71.6468
fadD	0.918635	69.854
fbaA	0.111483	62.8487
femD	1.03017	71.6305
feoA	3.05011	66.0463
feoB	0.657277	68.0025
ffh	0.899165	68.7153
fhs	0.839329	69.1146
fmt	1.45833	69.0809
folB	3.9886	63.3647
folC	0.0778816	61.4497
folD	1.58192	75.2974
folE	1.33333	66.3462
folP	1.30354	68.6856
frdC	0.927767	75.7239
frr	2.50896	70.8371
ftsA	1.02115	72.5527
ftsH	0.670498	66.484
ftsW1	1.10847	66.9765
ftsW2	1.16667	67.1481
ftsX	1.49573	69.7712
ftsY	1.01449	70.1899
ftsZ	1.11643	77.4827
fusA	0.657277	76.093
gadB	0.999286	62.0997
galK	1.16667	57.8452
galT	0.944669	62.5372
gapB	0.098912	68.2131
gatB	0.954329	74.3698
gatC	4.57516	70.3771
gcp	1.34486	73.621
gidA	0.745474	63.4807
gidB	1.95258	70.3297
gidC	1.04167	67.1676
glgA	0.964187	61.7382
glgC	1.22485	67.1239
glgD	1.22807	64.7062
glgP	0.582605	64.1951
glk	1.44033	66.8261
glmS	0.770077	68.1742
glmU	1.0167	73.0999
glnA	1.044	74.0132
glnB	4.09357	61.5219
glnP	0.652681	73.6852
glpF1	1.95258	56.7693
gltA	1.05581	64.139
gltD	0.972222	74.002
gltQ	1.90476	63.2607
gltS	1.7284	59.415
glyA	1.12179	71.768
glyS	1.46751	65.4111
gnd	0.98661	68.1208
gntK	0.897436	66.4831
gntR	1.649	73.3759
gntZ	1.54015	65.7342
gpdA	1.36452	68.2312
gpo	3.15315	67.7603
greA	2.9724	71.7631
grpE	2.59259	71.4974
gshR	1.07034	69.5001
guaA	0.907912	66.9551
guaB	0.944669	70.7269
guaC	1.41414	72.4842
gyrB	0.715746	67.8335
hemH	1.48148	72.5745
hemK	1.72202	66.2688
hemN	1.22807	66.2974
hexA	0.554895	70.9767
hexB	0.670498	64.2968
hflX	1.20586	64.2057
hisS	1.08275	67.7714
hly	2.14067	63.1192
holB	1.62602	70.3452
hom	1.0878	70.4542
hpt	2.53623	73.1483
hrcA	1.341	75.9769
hsdM	0.904393	69.9962
hsdR	0.468541	61.5588
hsdS	1.14379	62.6017
hslA	0.362319	56.9249
icaC	1.38477	56.2291
icd	1.12994	66.206
ileS	0.500179	67.2205
ilvB	0.8626	67.7349
ilvC	1.36852	63.9318
ilvD	0.81728	63.7182
ilvN	2.93501	62.4742
infB	0.493827	70.8351
ipd	1.01892	56.472
ispA	1.6317	67.7609
ispB	1.45833	68.2082
kdgK	0.105152	60.2363
kdtB	2.81124	72.6403
kinA	0.948509	70.5415
kinB	0.900901	72.8935
kinD	1.4014	63.033
kinF	1.02115	70.4082
ksgA	1.58192	65.4851
kupB	0.694444	65.3555
lacC	1.52505	65.3971
lacR	1.9943	66.3607
lacZ	0.468071	59.4725
ldh	1.43149	78.4578
ldhX	1.44033	69.5145
lepA	0.767544	66.8184
leuB	1.45379	58.2568
leuC	1.01229	64.2615
leuD	2.43056	64.0246
leuS	0.562249	74.6273
lgt	1.78117	66.1288
ligA	0.712468	65.9161
llrA	0.1443	70.3722
llrB	1.96906	67.1715
llrC	0.14245	69.1768
llrD	2.22222	67.5449
llrG	2.08333	65.697
lnbA	1.43149	61.9527
lplL	1.39721	72.1913
lysA	1.11111	73.2332
lysP	0.920447	62.9841
lysQ	0.97629	69.7405
lysS	0.942761	68.7072
mae	1.22485	76.1303
menD	0.831848	70.0402
menF	1.15226	75.0818
menX	1.71569	67.8041
mesJ	1.10063	66.548
metB2	1.22485	58.0905
metS	0.703871	72.7778
miaA	1.58192	68.7843
mleR	1.59817	64.3087
mleS	0.8626	70.8025
mreC	1.59817	67.3861
mreD	2.65152	72.3972
mscL	0.271003	53.8792
mtsA	1.4862	77.5611
mtsB	1.96078	77.301
mtsC	1.65485	79.1226
murA1	1.10585	71.0475
murA2	1.09034	75.4419
murB	1.55556	69.6439
murC	1.01892	74.9844
murD	1.03474	69.4415
murE	0.964187	70.684
murF	0.0755858	61.6002
murI	1.71569	70.7566
mutM	1.7094	71.0438
mutS	0.600601	72.0478
mutX	2.99145	72.5019
mvaA	1.13544	71.5831
nadE	1.69697	75.134
nadR	1.22807	71.9317
nagA	1.21845	72.1988
nagB	0.141243	62.6023
nah	1.22807	68.7838
ndrH	7.9096	65.6939
ndrI	3.30969	64.5099
nifS	1.24113	70.7578
nifU	3.82514	64.9629
nifZ	1.22164	68.5321
noxA	1.11111	74.0572
noxC	0.851582	66.3986
noxD	1.05105	66.7637
noxE	1.044	64.9442
nrdD	0.623886	61.6671
nrdE	0.645459	68.7546
nrdF	1.43149	64.6849
nrdG	2.33333	67.9453
nth	2.1309	73.7101
nusA	1.21845	70.8537
nusG	0.179211	60.7098
oppB	1.45833	52.9103
oppD	1.3766	59.3314
optA	0.854701	73.7623
optB	1.53509	71.4749
optC	1.35659	73.9742
optD	1.33333	75.8837
optF	1.4862	74.9213
optS	0.846945	67.6502
osmC	0.228311	59.3162
pabB	0.741918	69.517
pacB	1.39721	70.3324
pacL	0.0362713	57.7738
papL	1.13269	69.7133
parA	1.78117	64.9534
parE	0.723514	69.8894
pbp1B	0.581879	73.4478
pbp2B	0.646353	66.5634
pbpX	0.61082	67.3641
pcrA	0.614844	70.3876
pdhA	1.24444	74.3129
pdhB	1.42712	69.1588
pdhC	0.875547	77.795
pdhD	0.98661	69.874
pdp	1.08275	71.4299
pepDB	0.982456	77.9967
pepF	0.775194	73.113
pepM	1.63743	74.0463
pepN	0.550964	77.5393
pepO	0.7431	73.3815
pepP	1.322	70.5968
pepT	1.12721	68.6311
pepXP	0.61082	72.8154
pfl	0.592217	74.1732
pflA	1.76101	67.595
pfs	1.79487	68.9238
pgmB	2.1021	70.9138
pgsA	2.44328	66.8856
pheA	1.66667	64.6624
pheS	1.34486	70.6804
pheT	0.584795	71.8502
phnC	1.88934	71.3365
phnE	1.7284	67.0776
phoL	1.44479	68.3377
phoU	2.14067	68.3776
pi103	1.67264	67.8347
pi104	0.546448	62.8325
pi105	0.42735	70.216
pi108	1.85185	72.6487
pi109	4.24242	66.2032
pi110	0.574713	60.3619
pi111	1.73482	64.5066
pi114	1.59817	63.6065
pi115	2.93501	59.6312
pi116	0.275482	59.0842
pi117	6.76329	62.374
pi118	5.12821	62.6711
pi120	3.33333	62.6338
pi122	8.48485	57.5002
pi124	7.52688	62.8301
pi125	0.47619	58.7553
pi127	5.69106	66.0759
pi128	3.58974	67.5682
pi130	9.15033	66.0005
pi133	3.09051	59.805
pi137	1.06545	71.8457
pi138	4.57516	66.9327
pi139	4.16667	65.7272
pi140	2.88066	65.9704
pi144	0.364583	60.1946
pi145	0.911458	63.1939
pi211	0.160256	71.4454
pi216	0.512821	63.3193
pi218	0.175439	59.1048
pi222	2.81124	62.2038
pi228	0.220751	57.7957
pi231	0.0829187	56.7038
pi241	0.564972	60.6077
pi245	0.062422	55.8058
pi308	6.22222	58.1513
pi316	3.33333	64.2986
pi318	3.53535	62.034
pi319	2.76134	64.1668
pi320	3.9886	64.0444
pi321	4.32099	64.802
pi322	1.14099	67.6666
pi323	1.9774	64.8624
pi324	1.18745	65.1891
pi325	6.66667	63.4041
pi326	0.70922	63.9001
pi327	2.95359	64.4706
pi328	2.71318	63.4088
pi329	4.57516	61.668
pi331	0.277778	58.0878
pi333	4.16667	64.5232
pi334	4.05797	64.4426
pi336	4.86111	65.0215
pi337	2.1309	62.508
pi339	2.7451	67.0315
pi343	5.83333	61.4898
pi347	1.66667	62.7796
pi348	3.28638	64.5629
pi349	1.84453	65.4732
pi353	7.17949	66.0259
pi354	4.811	71.345
pi355	1.96906	69.8602
pi356	5.83333	69.4886
pi358	2.38095	69.1215
pi359	1.64319	72.2905
pip	0.517369	66.8333
pknB	0.7431	74.1066
plsX	1.40562	67.9269
pmg	0.143678	66.0725
pmpA	1.51025	69.1283
pmrA	1.14943	63.2365
pmsR	2.6975	65.9345
pnpA	0.602929	70.9057
polA	0.531511	71.4858
polC	0.281294	65.1313
ponA	0.701754	79.3891
potA	1.0878	69.4451
potB	1.7744	70.2596
potC	1.74782	73.3449
potD	1.31086	71.6396
poxL	0.0586854	57.9839
ppiA	1.68472	72.5443
ppiB	0.169205	61.437
prfA	1.30354	61.4932
prfB	1.27505	69.2077
prfC	0.890585	68.0472
prmA	1.46751	72.512
proA	1.12721	66.0859
proB	1.72202	67.2267
proS	0.756348	74.4854
prsA	1.4359	71.0371
ps106	1.76101	55.6054
ps107	4.24242	57.0468
ps108	5.4902	62.247
ps109	5.83333	61.0731
ps110	4.96454	61.0912
ps114	1.88934	60.8993
ps115	3.61757	68.7636
ps116	2.52252	68.1461
ps117	6.06061	68.2997
ps118	7.17949	66.6632
ps120	6.22222	70.9144
ps121	6.48148	64.9747
ps122	4.57516	64.1309
ps123	1.18143	71.4243
ps201	1.21845	59.2817
ps202	2.84553	67.5911
ps205	3.79404	67.6956
ps207	0.383142	59.0461
ps212	7.17949	53.8638
ps214	0.172712	56.0604
ps219	2.36887	60.1888
ps301	1.52009	70.41
ps303	0.555556	52.8675
ps315	1.9774	69.8585
ps316	1.16667	71.9676
pspB	0.964187	72.9892
pstA	1.83727	76.654
pstB	1.7284	76.5264
pstC	1.566	75.9249
pstE	1.64319	66.59
ptbA	0.732601	57.4253
ptcC	1.19658	52.657
ptk	0.567031	63.8229
ptnAB	1.41414	79.4714
ptnC	1.72202	84.4947
ptnD	1.51515	81.7081
ptpL	3.19635	65.0389
ptsH	0.374532	61.3323
ptsI	0.0578704	65.0002
ptsK	1.50538	65.0607
purB	1.08025	70.6731
purC	1.96906	69.5484
purD	1.12721	75.9474
purE	2.88066	75.4577
purF	0.933333	70.1959
purH	0.899165	69.6199
purK	1.33333	74.3657
purL	0.630631	75.7412
purM	1.3766	72.6795
purN	2.55009	66.925
pycA	0.410076	72.104
pydA	1.49573	66.7948
pydB	1.49573	74.5555
pyk	0.927767	80.6263
pyrB	1.50054	83.0472
pyrC	1.05581	77.3346
pyrF	1.96078	76.2354
pyrG	0.870647	75.3935
pyrH	1.95258	70.3062
pyrR	2.68199	72.8303
pyrZ	1.55039	75.6772
racD	1.93638	68.0588
radA	1.0279	62.3971
rbfA	3.88889	68.1165
rbsD	0.250627	58.859
rcfB	2.03785	63.5225
recD	0.558882	64.1147
recJ	0.628084	63.81
recM	0.167504	60.4036
recN	0.839329	72.5814
relA	0.62978	71.5135
rexA	0.387597	65.8984
rgpA	1.15798	70.9524
rgpB	1.45833	71.9405
rgpC	1.7284	72.4272
rgpE	1.4359	62.4077
rgpF	0.79096	66.2659
rgrA	0.13947	60.8021
rgrB	1.9774	68.3188
rheB	1.044	71.527
ribC	1.55039	70.2055
rimM	2.71318	65.9229
rliB	1.34875	75.2684
rlrB	1.59272	63.2826
rluA	1.61476	65.8822
rluB	1.80879	68.9158
rluC	2.50896	65.4061
rluD	1.54525	67.9107
rmaB	1.59817	63.9567
rmaE	0.238095	61.731
rmlB	1.33333	78.3898
rnc	2.01149	63.4407
rnhA	0.113766	75.6007
rpe	2.15054	79.8491
rpiA	0.148148	70.8714
rplB	1.68472	75.831
rplI	3.09051	68.846
rplM	0.223714	73.3637
rplN	3.79404	78.8115
rplQ	3.67454	76.9203
rplS	0.26455	59.7678
rplT	0.277778	73.5247
rplU	0.31746	72.4017
rplV	4.02299	82.0144
rplX	4.57516	77.0534
rpmA	0.350877	71.259
rpmB	0.512821	50.4599
rpmD	7.77778	75.4913
rpmE	0.406504	63.5037
rpmF	0.574713	58.7147
rpmGB	0.666667	62.0195
rpmH	0.740741	52.8332
rpmJ	3.50427	79.2043
rpoA	1.49095	82.8669
rpoB	0.389864	72.5376
rpoC	0.389213	76.1839
rpoE	2.48227	72.5484
rpsA	0.0814996	67.2405
rpsB	0.130208	68.1527
rpsC	2.14067	82.31
rpsD	0.163399	67.2958
rpsF	0.340136	72.9578
rpsH	3.50877	76.6044
rpsI	0.254453	71.0494
rpsJ	4.53074	78.9259
rpsK	3.64583	80.8021
rpsL	0.241546	70.88
rpsO	0.37037	59.43
rpsP	0.3663	55.1749
rpsQ	5.36398	83.5015
rpsR	0.406504	72.0483
rpsS	5.01792	82.5718
rpsT	0.42735	57.5023
rpsU	0.564972	53.5223
rsuA	1.70316	61.7641
ruvA	2.3569	71.9579
ruvB	1.4359	69.5344
sbcC	0.445718	60.1772
sbcD	1.19352	62.9353
scrK	1.59817	65.9698
sdaA	1.62037	66.6519
sdaB	2.08333	68.6928
secA	0.538876	71.6284
secE	0.512821	61.1016
secG	0.401606	58.6262
secY	1.06061	72.8799
serA	1.16959	74.0239
serB	2.15054	72.4748
serS	1.10063	71.6366
smc	0.504505	67.256
smpB	0.213675	56.417
snf	0.450886	67.4328
sodA	0.161031	62.448
ssbB	0.199601	73.7503
sunL	1.09804	67.873
tag	2.44328	70.8406
tagD1	3.2634	71.1867
tagX	0.0412541	58.3987
thiD2	1.7744	72.4052
thiE	0.154321	59.9758
thiL	1.22807	70.6733
thrA	1.03474	69.4778
thrC	0.938967	71.1458
thrS	0.721278	76.1991
thyA	1.66667	66.4548
tkt	0.708144	71.5179
tpiA	0.131752	67.6093
tra904A	1.83727	64.4159
tra905	0.085034	55.809
tra981C	1.66667	61.2487
tra983L	1.47679	64.4196
tra1077B	1.7094	58.3423
trmD	1.85185	73.6237
trpB	1.15798	61.0875
trpD	0.0971817	60.5827
trpF	0.094697	60.3146
trpS	1.36452	62.0265
truA	1.83727	67.7174
truB	1.41414	66.0268
trxA	0.31746	57.9375
trxB1	1.51025	69.8878
trxH	4.40252	74.8008
typA	0.760043	76.7978
tyrA	1.31455	68.803
udp	1.95258	72.6503
umuC	0.954329	61.0165
uvrA	0.495926	70.4852
uvrB	0.673401	70.0358
uvrC	0.697559	63.4386
uxuB	0.0611621	56.1877
vacB1	0.570497	70.5725
vacB2	0.700701	63.6903
valS	0.529701	69.3172
xpt	2.3569	69.8785
xseA	1.11643	75.3894
xylA	0.0757576	55.6122
xylM	0.0995025	55.6477
xylT	0.0768049	55.0896
xynD	1.25112	72.5912
yabD	0.0502008	55.8059
yabE	0.157233	52.974
yacB	0.314465	72.036
yacG	1.03704	68.3186
yafD	1.85185	64.9595
yagA	1.65485	65.7442
yagB	2.15054	64.5785
yagE	1.06545	64.5487
yahA	1.72202	68.3899
yahB	0.213675	63.5388
yahD	2.25443	63.8544
yahG	0.854701	73.3149
yaiA	1.19658	64.3312
yaiB	2.36887	63.5198
yaiG	0.456621	50.7491
yaiI	4.96454	61.7401
yajE	5.36398	61.2357
ybaA	2.99145	62.7276
ybaB	0.900901	73.08
ybaC	4.91228	69.631
ybaD	2.86299	70.9144
ybaF	1.85923	72.0165
ybaG	1.4629	73.0174
ybaH	2.86299	66.7317
ybaI	1.49573	62.2244
ybbB	1.40562	62.9129
ybbC	2.24359	61.3193
ybcG	0.333333	59.2734
ybcH	1.49573	62.7223
ybdC	1.7284	75.9352
ybdD	1.53005	76.2868
ybdG	0.311526	58.0745
ybdH	6.14035	62.2847
ybdK	4.811	64.8734
ybdL	2.50896	57.2989
ybfA	2.0202	72.4672
ybfB	1.76768	64.231
ybfD	1.18443	59.6489
ybfE	0.228311	63.1043
ybgD	2.32172	68.2179
ybhA	2.62172	66.3398
ybhB	2.0202	67.7514
ybhC	0.231481	58.866
ybhE	1.27854	55.7672
ybiB	1.04167	64.1611
ybiC	1.85185	70.5395
ybiD	1.27505	73.4297
ybiG	1.54525	61.3362
ybiH	2.03785	63.5716
ybiI	7.77778	65.2331
ybiK	6.96517	66.6619
ybjD	4.811	75.4244
ybjJ	0.870647	70.5951
ybjK	3.79404	71.898
ycaF	4.36137	68.3024
ycaG	1.40987	68.1111
ycbA	0.906149	68.5894
ycbB	1.92837	71.2693
ycbC	3.76344	66.1528
ycbD	1.4862	62.6125
ycbF	1.22807	64.8536
ycbH	1.39721	65.4182
ycbI	1.6317	66.7083
ycbJ	1.14099	73.3248
yccB	2.72904	67.913
yccE	3.88889	65.044
yccF	4.53074	67.0755
yccG	2.33333	68.4364
yccH	2.36887	71.0991
yccI	3.28638	70.294
yccJ	3.88889	63.5204
ycdA	0.234742	55.1092
ycdG	0.421941	55.5031
yceE	1.72202	63.3322
ycfA	2.16049	60.8108
ycfB	1.89702	64.1299
ycfD	1.19658	63.2148
ycfF	1.10063	69.5544
ycfG	1.69082	57.7443
ycfH	0.241546	58.0016
ycgD	0.0931099	62.2258
ycgE	0.209644	64.9623
ycgF	3.01075	67.1962
ycgG	1.65485	68.4418
ycgH	2.71318	64.4947
ycgI	2.55009	66.2994
ycgJ	4.91228	65.6726
ychD	1.67866	65.8602
ychE	1.61476	65.892
ychG	2.28758	71.389
yciA	1.21212	71.337
yciC	0.654511	70.8895
yciD	3.15315	65.9973
ycjB	1.92837	60.0779
ycjC	2.45614	73.1482
ycjD	2.9724	74.6966
ydaE	1.09546	66.2599
ydaG	0.811594	67.1798
ydbA	0.701754	66.3733
ydbC	6.39269	71.9606
ydbD	0.280112	63.8565
ydbF	0.209644	59.2249
ydcB	1.26468	66.6143
ydcE	0.824499	62.8572
ydcF	1.70316	64.0727
ydgB	1.01892	70.0021
ydgC	1.01449	70.5313
ydgD	0.262467	64.5984
ydgF	2.3569	63.029
ydhF	0.100402	57.7174
ydiC	0.997151	57.4279
ydiE	3.21839	67.2427
ydjD	2.23285	69.353
yeaA	1.72202	66.1477
yeaD	0.30581	60.0133
yeaG	1.50054	68.454
yebB	1.341	69.2678
yebF	1.87416	63.9865
yecD	4.96454	64.197
yecE	0.0971817	67.0011
yedE	0.205761	59.5198
yeiE	2.84553	70.2973
yeiG	1.23131	67.9697
yejC	1.60367	70.3789
yejE	0.236407	64.9621
yejI	0.11534	60.1493
yfbJ	0.176367	59.0763
yfbM	2.81124	72.9409
yfcB	1.92837	70.3495
yfcF	0.113766	59.1846
yfcI	2.21169	70.4114
yfdA	0.155763	66.039
yfdB	2.66667	70.5795
yfdD	4.96454	63.0443
yfeA	1.88172	72.5573
yfgC	3.43137	70.6455
yfgG	0.108225	61.1036
yfgH	1.84697	73.385
yfhA	3.15315	59.1636
yfhJ	0.271003	69.1214
yfiC	2.62172	65.7844
yfiE	3.38164	66.9362
yfiH	3.15315	66.5314
yfiJ	2.15054	71.5488
yfiL	0.215054	56.286
yfjA	1.72202	72.1262
yfjD	1.84453	71.0144
yfjF	0.929615	69.3715
ygaB	1.566	60.5271
ygaD	1.91257	71.4154
ygaF	7.9096	65.1814
ygaI	3.33333	69.7029
ygbB	2.1021	64.7622
ygbE	1.56076	70.522
ygcA	1.9943	72.0826
ygdC	1.82292	65.5253
ygdE	1.19658	73.2388
ygfA	0.14881	59.1431
yghC	0.250627	56.7644
yghG	0.0968992	56.3928
ygiI	1.80879	64.988
ygiJ	2.62172	69.2011
ygiK	2.25443	70.8791
ygjB	3.09051	72.7378
yhcA	0.701754	72.2087
yhcB	2.11161	61.9971
yhcH	1.49095	67.3462
yhcI	2.99145	71.0706
yhdC	2.4055	67.1106
yheA	1.0929	68.0257
yheB	1.51515	67.9891
yhfB	0.712468	74.7825
yhgB	2.71318	63.5941
yhhA	0.0769823	58.4278
yhhB	0.137741	54.8598
yhhE	0.21097	60.8128
yhhG	4.28135	75.9524
yhjA	0.416667	61.6495
yhjC	4.53074	64.7415
yiaA	5.83333	67.7928
yiaB	1.91257	71.0101
yiaC	0.17452	57.2644
yiaD	0.157978	58.6809
yibB	1.90476	64.6255
yibC	0.645459	68.0028
yibD	3.40633	70.6738
yibE	1.18443	62.1815
yibG	1.044	58.2664
yicB	1.7284	69.3447
yicC	2.53623	70.7321
yicE	2.08333	74.4791
yidA	1.85185	63.1525
yidE	0.275482	60.4467
yieF	6.96517	64.694
yieH	0.527903	66.6508
yihD	0.0313283	56.0122
yihF	1.20898	66.5922
yiiB	1.91257	72.2755
yiiE	2.46914	69.8627
yiiF	2.68199	70.8348
yijC	0.920447	68.2344
yijD	2.89855	62.2977
yijE	2.07407	68.6631
yijH	0.18622	65.4871
yjaB	0.234742	68.8679
yjaD	0.187266	59.8093
yjaE	0.583333	62.6132
yjaF	0.3003	57.252
yjaH	4.05797	65.7616
yjaI	4.66667	65.8627
yjaJ	2.04678	68.4988
yjbB	2.22222	66.744
yjbC	1.73482	73.2072
yjbE	3.24074	73.8593
yjbF	2.31023	68.9003
yjcA	0.907912	72.2197
yjcD	1.50054	64.4916
yjcE	1.28205	66.5028
yjcF	2.16049	63.6904
yjdA	0.135501	61.9916
yjdB	2.31023	70.662
yjdE	0.906149	71.0886
yjeF	1.91257	71.0332
yjfG	5.18519	78.534
yjfJ	0.30581	62.5809
yjgB	2.3569	60.107
yjgC	1.65485	65.9784
yjgD	1.57658	69.5399
yjgF	1.94444	73.9236
yjhA	1.322	71.3449
yjhC	5.30303	70.2724
yjhD	1.04634	74.9898
yjhF	2.01149	75.1927
yjiE	1.57658	68.5927
yjjA	1.52505	72.9449
yjjB	0.179211	60.5785
yjjC	1.59272	62.4514
yjjF	1.76101	66.3014
yjjH	1.91257	64.6042
ykcF	0.873908	70.5791
ykcG	1.4629	71.7285
ykhF	0.733753	71.0958
ykiC	2.0202	71.2585
ykiD	1.80879	68.3628
ykiF	1.71569	72.8337
ykiG	1.0279	73.3929
ykiH	3.43137	66.5173
ykjA	0.297619	69.0693
ykjE	2.91667	70.901
ykjF	2.86299	72.0778
ykjH	2.41796	61.9626
ylbB	0.520253	63.3673
ylbD	1.03704	73.1087
ylbE	2.20126	68.0158
ylcA	0.954329	63.8877
ylcC	0.115741	56.4786
yldA	2.22222	65.0054
yldC	3.05011	63.0034
yldE	2.0202	67.3096
yleF	1.64319	60.5403
ylfA	2.38095	59.5473
ylfB	1.04634	62.3147
ylfC	2.65152	63.2769
ylfD	1.71569	62.2533
ylfF	2.79441	71.8874
ylfH	1.80879	74.5685
ylfI	2.31023	64.7889
ylgG	2.81124	67.5452
ylhB	2.33333	66.496
yliA	0.116144	59.6547
yljD	5.69106	66.9017
yljE	1.01229	65.444
yljF	0.870647	70.8097
yljG	2.25443	68.5472
yljH	6.76329	62.0025
yljI	1.4862	68.2942
yljJ	1.11376	69.3753
ylqL	1.649	65.0066
ylxQ	4.57516	66.9992
ymbC	0.311526	59.5153
ymbJ	0.0444444	54.6321
ymeB	1.67866	63.4412
ymgJ	5.76132	62.8609
ymhC	2.24359	65.4896
ymjE	0.565657	66.2459
ymjF	1.28558	66.5105
ynaA	7.40741	69.7509
ynaB	1.84453	71.6516
ynaC	0.766284	62.9764
ynaD	0.770077	61.1729
ynaE	0.134953	58.6882
ynaG	2.81124	73.3722
ynbA	1.88934	70.1255
ynbB	3.0303	64.5376
ynbC	2.77778	67.8837
ynbD	2.31023	72.7492
yneF	0.18622	56.9616
yneG	0.308642	63.714
yneH	0.26455	66.7776
ynfC	0.241546	57.7428
ynfD	5.98291	64.9121
ynfG	3.33333	60.6719
ynfH	0.0459137	59.0116
yngA	0.225225	66.638
yngB	0.8626	71.2394
yngE	0.920447	72.1711
yngF	1.27854	73.7959
ynhA	5.07246	73.4547
ynhI	2.63653	63.1503
yniC	5.55556	70.8598
yniG	1.02564	60.2032
yniI	1.22807	65.5317
yniJ	1.78117	66.4003
ynjF	0.0995025	62.8882
ynjH	3.43137	62.6677
ynjJ	2.4055	61.7922
yoaD	0.137741	61.3273
yofM	4.16667	66.0359
yogE	7.40741	64.9479
yogG	2.32172	70.8685
yogI	3.24074	69.6598
yogJ	1.48148	72.5487
yogL	0.330033	60.5727
yohC	2.46914	62.029
yohD	0.584795	63.0736
yoiB	0.105485	58.9385
yoiC	0.023116	59.4682
yojB	4.44444	63.1837
ypaA	0.277778	68.1972
ypaC	0.134409	63.9522
ypaH	1.57658	61.5736
ypaI	1.79487	58.6512
ypbD	0.801833	74.8262
ypcA	0.980392	67.2948
ypcB	2.29885	69.174
ypcC	1.36054	69.6989
ypcD	0.853138	65.1038
ypcG	0.964187	77.639
ypcH	1.52009	78.2619
ypdA	1.50054	76.9682
ypdB	0.518519	75.6669
ypdC	1.08025	74.5103
ypdD	0.649954	83.1893
ypfF	0.1443	61.1726
ypgC	0.188324	54.1011
ypgD	0.880503	68.4641
yphC	1.65485	73.3475
yphJ	4.53074	66.7865
ypiJ	0.314465	58.5778
ypjB	5.18519	62.9637
ypjF	1.4359	66.1767
ypjH	1.29991	65.2531
yqaB	2.60708	75.492
yqaC	1.65485	72.6255
yqaD	3.56234	70.3007
yqaG	1.69082	70.1254
yqbA	0.416667	62.4327
yqcF	2.26537	65.8203
yqcG	8.18713	66.676
yqeD	1.67264	59.2825
yqeL	1.22164	59.3098
yqfA	0.950441	67.7313
yqfE	0.173611	66.3114
yqgA	0.81728	68.9864
yqgC	3.07018	71.1809
yqiA	0.978337	61.4608
yqjB	2.49554	70.2039
yqjD	0.697559	67.7963
yqjE	1.21212	70.158
yraA	0.606061	40.9919
yraB	0.258398	61.0706
yraC	1.39303	69.7954
yraD	2.86299	61.5016
yraE	1.91257	64.9122
yrbF	0.37037	58.2131
yrbI	1.67866	67.8627
yrcA	0.97629	72.9865
yrcB	0.374532	57.7877
yreB	1.48148	64.8236
yreD	2.60708	66.2652
yreE	2.03785	64.4502
yrfE	0.997151	65.2755
yrgE	0.260417	54.5157
yrgH	1.4359	72.1542
yrgI	2.45614	71.1866
yrhH	2.43056	65.2256
yriB	1.28913	66.5979
yriC	1.649	64.2552
yrjB	1.81582	70.2141
yrjC	0.950441	64.6552
yrjD	2.04678	66.0732
yrjF	1.53005	73.6107
yrjG	0.194932	56.2156
yrjI	2.3569	67.1923
ysaA	1.31455	69.6709
ysaB	0.698603	68.9384
ysaC	1.79487	67.9765
ysaD	3.88889	70.9577
ysbA	2.34506	73.1582
ysbB	2.33333	67.9292
ysbC	1.51515	69.1262
yscA	0.729167	71.6317
yscB	2.18069	66.9751
yscD	7.07071	69.0086
yscE	1.8018	73.008
ysdA	1.0279	74.7599
ysdB	1.50054	65.7614
ysdC	0.250627	57.0954
ysdE	1.18745	62.8647
yseA	2.45614	66.917
yseF	0.9908	71.9789
yseH	2.89855	65.2533
ysfB	1.81582	74.1369
ysfC	1.05105	72.6278
ysfD	1.81582	71.6266
yshB	1.75439	79.3996
ysiA	1.03704	67.3863
ysiB	1.25448	69.2524
ysiD	2.4055	64.2326
ysiE	2.19092	67.2308
ysjA	1.03704	62.6708
ysjC	2.20126	72.6867
ysjD	4.02299	65.3448
ysjE	3.24074	72.6182
ysjF	2.59259	65.8626
ysjG	4.48718	78.1442
ytaA	0.228311	57.8313
ytaB	1.08275	68.4253
ytbC	0.173611	61.0954
ytbE	3.48259	64.2017
ytcA	2.3569	70.9053
ytcB	1.81582	70.8413
ytcD	0.231481	65.7494
ytdB	0.107875	62.0999
ytdC	1.76768	71.5822
ytdF	2.0649	71.4257
yteG	2.76134	71.4842
ytfA	15.0538	69.4498
ytfB	2.39316	68.4633
ytgA	2.49554	77.1837
ytgF	0.0626566	59.8399
ytgG	0.140056	64.6336
ythA	3.01075	73.2995
ythB	6.86275	73.9222
ythC	1.25448	75.4291
ytjA	0.314465	57.6317
ytjD	0.164204	66.4723
ytjG	1.95258	65.6442
yuaA	1.48148	70.4059
yuaB	1.0728	73.1952
yuaC	5.42636	68.0529
yuaD	1.51515	68.7158
yuaE	0.0995025	61.8376
yucG	2.11161	58.2737
yudA	2.25443	67.8575
yudB	2.99145	71.2518
yudD	2.77778	68.5031
yudE	5.55556	64.8155
yudG	1.48148	72.8948
yudJ	0.112994	58.7137
yudK	1.649	65.2672
yudL	1.66074	68.0008
yueA	5.62249	73.4135
yueC	0.173611	59.1944
yueD	1.56076	75.372
yueE	1.13544	66.0075
yueF	1.11376	70.1955
yufC	1.48148	62.7772
yugA	1.90476	59.5147
yugB	1.62037	57.5485
yugC	1.43149	70.082
yuhC	0.35461	61.0792
yuhH	0.755124	65.1941
yuiB	6.66667	70.0759
yuiC	1.6317	63.7326
yuiD	3.05011	63.7484
yujA	1.49095	66.9374
yujB	3.05011	64.5163
yujE	0.706001	56.037
yujG	1.92044	63.2045
yvaA	6.30631	67.2831
yvaB	3.61757	72.1063
yvaD	0.203252	60.1676
yvcA	2.3569	71.1172
yvcC	0.127226	61.0161
yvdB	1.79487	62.776
yvdC	1.78117	64.114
yvdE	1.96906	65.401
yvdF	1.66074	70.0804
yvdG	1.23457	63.0434
yveE	4.02299	71.6578
yveF	3.85675	74.2823
yveH	0.092081	52.6314
yvfA	6.14035	61.1518
yvhA	1.16376	65.9115
yvhB	0.770077	72.6112
yviA	2.20126	69.9049
yviJ	4.7138	67.7464
yvjA	2.60708	65.7775
yvjB	1.0878	70.5656
ywaB	0.3003	55.2835
ywaD	6.14035	66.27
ywaE	2.77778	62.3271
ywaF	1.4014	67.7438
ywaG	1.044	68.8037
ywaH	0.444444	63.4133
ywaI	1.39303	66.4502
ywbA	1.85923	64.5901
ywcC	1.36452	73.9876
ywdA	0.200803	59.0989
ywdD	0.047081	56.1573
ywdF	1.36054	69.5901
yweA	1.1466	61.3524
yweB	1.26468	55.0451
yweC	2.76134	63.4096
yweE	0.358423	58.4958
ywfA	2.1309	64.2182
ywfD	2.7451	72.2224
ywfE	1.9774	68.8297
ywfF	0.907912	70.4379
ywfH	2.95359	76.2909
ywiA	2.18069	70.9489
ywiB	2.86299	67.236
ywiD	0.223714	54.1327
ywiE	0.497512	53.9575
ywjA	2.01149	68.1102
ywjB	4.02299	70.9028
ywjE	1.46751	65.8998
ywjG	4.36137	70.3314
yxaC	2.65152	66.3834
yxaF	2.0649	65.7731
yxbA	1.14099	75.2014
yxcA	0.324751	67.6384
yxcD	1.93638	66.8647
yxdC	0.519673	63.5123
yxdD	2.95359	65.9072
yxdF	2.62172	60.8645
yxdG	3.07018	62.3897
yxeA	1.30354	61.8147
yxeB	2.08333	59.105
yxfC	1.4862	61.6332
yyaL	1.25448	66.3606
zitR	3.19635	68.9487
